# Supplementary material for: Direct medical cost of adult Covid-19 ınpatients and ıts determinants at a university hospital
Source: PLoS One. 2025 Apr 7;20(4):e0319762. doi: 10.1371/journal.pone.0319762 (PMC11975136; doi:10.1371/journal.pone.0319762)
Supplement: S1 File — (XLSX) [file pone.0319762.s001.xlsx]

## Sheet: 000 mgu - 2025
a000_pcrsonucları	bt_bulgu_grup	btbulgugr2	zıplaaaaaaaaaa	CINSIYETI	basvuruyas	yas_Quartil	yasgr	yasgr60	yasgr65	çalışmadurumu	iş	zıplaaaaaaaaaaaaaaa	Sigara	sigaragr	Gebe	İmmunsupresifilaçkemoterapisiklofosfamidmesnaendoksanmyforticd	kronikhastalıklar	Kanser_prostatmemekolonmideKLLmultiplemyelom	KOAH	astım	kvs	Hipertansiyon	koronerkalphast	ritimbozukluğuafkalppili	kalpyetmezliği	kapakhast	diğerkalp	hiperlipidemi	Diyabetesmellitus	renalhastalık_KBH	nörolojik_svoparkinsondemans	svo	demans	epilepsi	parkinson	zıplaaaaaaaaaaaaaaaaaaaa	semptombaşlangıcıkaçgünönce	semptomgr	Ateş	titreme	nefesdarlığı	öksürük	balgam	Halsizlik	kırgınlık	Kasağrısı	eklemağrısı	Başağrısı	Başdönmesi
1	#NULL!	#NULL!	#NULL!	1	39.2745	2	1	1	1	1	1	#NULL!	0	0	#NULL!	0	0	0	0	0	0	0	0	0	0	0	0	0	0	0	0	0	0	0	0	#NULL!	1	1	0	0	0	1	1	0	0	0	0	1	0
2	1	1	#NULL!	1	23.9808	1	1	1	1	1	1	#NULL!	#NULL!	#NULL!	#NULL!	0	0	0	0	0	0	0	0	0	0	0	0	0	0	0	0	0	0	0	0	#NULL!	7	2	1	0	1	1	0	0	0	0	0	0	0
2	1	1	#NULL!	1	38.7324	2	1	1	1	1	1	#NULL!	1	1	#NULL!	0	1	0	0	1	0	0	0	0	0	0	0	0	0	0	0	0	0	0	0	#NULL!	4	2	1	0	1	1	0	0	0	1	0	1	0
2	3	1	#NULL!	2	38.6311	2	1	1	1	1	1	#NULL!	#NULL!	#NULL!	#NULL!	0	1	0	0	0	1	1	0	0	0	0	0	0	0	1	0	0	0	0	0	#NULL!	10	2	1	0	0	1	1	1	0	0	0	0	0
1	2	1	#NULL!	2	49.9877	2	1	1	1	1	2	#NULL!	0	0	#NULL!	0	0	0	0	0	0	0	0	0	0	0	0	0	0	0	0	0	0	0	0	#NULL!	4	2	0	0	0	1	0	1	0	0	1	0	0
2	1	1	#NULL!	2	27.5154	1	1	1	1	1	2	#NULL!	1	1	#NULL!	0	0	0	0	0	0	0	0	0	0	0	0	0	0	0	0	0	0	0	0	#NULL!	1	1	1	0	1	1	0	0	0	0	0	0	0
2	2	1	#NULL!	2	30.1027	1	1	1	1	1	1	#NULL!	0	0	#NULL!	0	0	0	0	0	0	0	0	0	0	0	0	0	0	0	0	0	0	0	0	#NULL!	4	2	1	1	0	0	0	0	0	1	0	1	0
1	4	0	#NULL!	1	86.5544	4	2	2	2	0	#NULL!	#NULL!	0	0	#NULL!	0	1	0	0	1	1	1	0	0	0	0	0	0	0	0	0	0	0	0	0	#NULL!	4	2	0	0	0	1	0	1	0	0	1	0	0
2	3	1	#NULL!	2	39.5811	2	1	1	1	1	1	#NULL!	1	1	#NULL!	0	0	0	0	0	0	0	0	0	0	0	0	0	0	0	0	0	0	0	0	#NULL!	10	2	0	0	0	1	0	0	0	0	0	0	0
2	2	1	#NULL!	2	41.807	2	1	1	1	1	2	#NULL!	1	1	#NULL!	0	0	0	0	0	0	0	0	0	0	0	0	0	0	0	0	0	0	0	0	#NULL!	2	1	0	0	0	1	0	0	0	0	0	1	0
1	4	0	#NULL!	2	47.5592	2	1	1	1	1	1	#NULL!	1	1	#NULL!	0	0	0	0	0	0	0	0	0	0	0	0	0	0	0	0	0	0	0	0	#NULL!	2	1	1	0	0	1	0	0	0	0	0	0	0
2	1	1	#NULL!	2	38.256	1	1	1	1	1	1	#NULL!	1	1	#NULL!	0	0	0	0	0	0	0	0	0	0	0	0	0	0	0	0	0	0	0	0	#NULL!	3	1	1	1	0	1	0	0	1	0	0	1	0
2	3	1	#NULL!	2	23.1978	1	1	1	1	1	1	#NULL!	1	1	#NULL!	0	0	0	0	0	0	0	0	0	0	0	0	0	0	0	0	0	0	0	0	#NULL!	5	2	1	0	1	1	1	0	0	0	0	0	0
1	1	1	#NULL!	1	82.8364	4	2	2	2	0	#NULL!	#NULL!	0	0	#NULL!	0	1	0	0	0	1	1	0	0	0	0	0	0	1	0	0	0	0	0	0	#NULL!	1	1	1	0	0	1	0	0	0	0	0	0	0
1	2	1	#NULL!	2	32.9829	1	1	1	1	1	2	#NULL!	#NULL!	#NULL!	#NULL!	0	1	0	0	0	1	1	0	0	0	0	0	0	1	0	0	0	0	0	0	#NULL!	3	1	1	1	0	1	0	0	0	0	0	0	0
2	2	1	#NULL!	2	38.1355	1	1	1	1	1	1	#NULL!	1	1	#NULL!	0	0	0	0	0	0	0	0	0	0	0	0	0	0	0	0	0	0	0	0	#NULL!	1	1	1	0	0	1	0	0	0	0	0	0	0
2	2	1	#NULL!	1	70.0835	3	2	2	2	0	#NULL!	#NULL!	0	0	#NULL!	0	1	0	0	1	1	1	0	1	0	1	1	0	0	0	0	0	0	0	0	#NULL!	3	1	1	1	1	0	0	0	0	0	0	0	1
2	3	1	#NULL!	1	61.2512	3	2	2	1	0	#NULL!	#NULL!	#NULL!	#NULL!	#NULL!	0	1	0	0	0	1	1	0	0	0	0	0	0	1	0	0	0	0	0	0	#NULL!	1	1	1	0	0	1	1	1	0	0	0	0	0
1	#NULL!	#NULL!	#NULL!	1	81.859	4	2	2	2	0	#NULL!	#NULL!	0	0	#NULL!	0	1	0	0	0	1	1	0	0	0	0	0	0	1	0	1	0	1	0	0	#NULL!	1	1	1	0	0	0	0	1	0	0	0	0	0
1	1	1	#NULL!	1	38.2231	1	1	1	1	0	#NULL!	#NULL!	0	0	#NULL!	0	0	0	0	0	0	0	0	0	0	0	0	0	0	0	0	0	0	0	0	#NULL!	10	2	0	0	0	1	1	0	0	0	0	0	0
2	2	1	#NULL!	1	29.5469	1	1	1	1	1	1	#NULL!	0	0	#NULL!	0	0	0	0	0	0	0	0	0	0	0	0	0	0	0	0	0	0	0	0	#NULL!	1	1	1	0	0	0	0	1	0	1	0	1	0
1	#NULL!	#NULL!	#NULL!	1	29.2923	1	1	1	1	1	1	#NULL!	0	0	1	0	0	0	0	0	0	0	0	0	0	0	0	0	0	0	0	0	0	0	0	#NULL!	1	1	0	0	0	0	0	1	0	0	0	0	0
1	1	1	#NULL!	2	59.9589	3	2	1	1	1	2	#NULL!	0	0	#NULL!	0	0	0	0	0	0	0	0	0	0	0	0	0	0	0	0	0	0	0	0	#NULL!	6	2	0	0	0	0	0	0	0	0	0	1	0
2	3	1	#NULL!	2	64.1068	3	2	2	1	1	1	#NULL!	0	0	#NULL!	1	1	1	0	0	0	0	0	0	0	0	0	0	0	0	0	0	0	0	0	#NULL!	6	2	1	0	0	1	1	0	0	0	1	0	0
2	1	1	#NULL!	2	30.5982	1	1	1	1	1	1	#NULL!	0	0	#NULL!	0	0	0	0	0	0	0	0	0	0	0	0	0	0	0	0	0	0	0	0	#NULL!	1	1	0	0	0	1	0	0	0	0	0	0	0
1	#NULL!	#NULL!	#NULL!	2	40.4189	2	1	1	1	1	1	#NULL!	1	1	#NULL!	0	0	0	0	0	0	0	0	0	0	0	0	0	0	0	0	0	0	0	0	#NULL!	3	1	0	0	0	1	0	0	0	0	0	0	0
1	4	0	#NULL!	1	27.8275	1	1	1	1	1	2	#NULL!	0	0	#NULL!	0	0	0	0	0	0	0	0	0	0	0	0	0	0	0	0	0	0	0	0	#NULL!	1	1	1	0	0	1	0	1	1	1	0	0	0
2	1	1	#NULL!	1	56.961	2	1	1	1	0	#NULL!	#NULL!	2	1	#NULL!	0	0	0	0	0	0	0	0	0	0	0	0	0	0	0	0	0	0	0	0	#NULL!	5	2	1	0	1	1	0	0	0	0	0	0	0
1	#NULL!	#NULL!	#NULL!	2	96.4353	4	2	2	2	0	#NULL!	#NULL!	0	0	#NULL!	0	0	0	0	0	0	0	0	0	0	0	0	0	0	0	0	0	0	0	0	#NULL!	10	2	1	0	0	1	0	0	0	0	0	1	0
2	3	1	#NULL!	1	72.9391	4	2	2	2	0	#NULL!	#NULL!	0	0	#NULL!	0	1	0	0	1	1	1	0	0	0	1	0	0	0	0	0	0	0	0	0	#NULL!	3	1	1	0	1	1	1	0	0	0	0	1	0
1	#NULL!	#NULL!	#NULL!	1	66.7899	3	2	2	2	0	#NULL!	#NULL!	0	0	#NULL!	0	0	0	0	0	0	0	0	0	0	0	0	0	0	0	0	0	0	0	0	#NULL!	2	1	0	0	0	0	0	1	0	0	0	0	0
2	1	1	#NULL!	2	70.0205	3	2	2	2	1	1	#NULL!	0	0	#NULL!	0	1	0	0	0	0	0	0	0	0	0	0	0	1	0	0	0	0	0	0	#NULL!	7	2	0	0	1	0	0	1	0	1	1	0	0
2	2	1	#NULL!	2	30.3765	1	1	1	1	1	1	#NULL!	0	0	#NULL!	0	0	0	0	0	0	0	0	0	0	0	0	0	0	0	0	0	0	0	0	#NULL!	1	1	1	0	0	0	0	1	0	0	0	0	0
1	4	0	#NULL!	1	65.2567	3	2	2	2	0	#NULL!	#NULL!	0	0	#NULL!	0	1	0	0	1	1	1	0	0	0	0	0	0	1	0	0	0	0	0	0	#NULL!	4	2	0	0	0	1	1	1	0	0	0	0	0
2	1	1	#NULL!	2	48.4873	2	1	1	1	1	1	#NULL!	0	0	#NULL!	0	0	0	0	0	0	0	0	0	0	0	0	0	0	0	0	0	0	0	0	#NULL!	7	2	1	0	0	1	0	0	1	1	0	0	0
1	4	0	#NULL!	2	54.8884	2	1	1	1	0	#NULL!	#NULL!	0	0	#NULL!	0	0	0	0	0	0	0	0	0	0	0	0	0	0	0	0	0	0	0	0	#NULL!	3	1	1	1	0	0	0	0	1	0	1	1	1
1	1	1	#NULL!	1	40.1177	2	1	1	1	0	#NULL!	#NULL!	0	0	#NULL!	0	0	0	0	0	0	0	0	0	0	0	0	0	0	0	0	0	0	0	0	#NULL!	5	2	0	0	0	1	0	0	0	0	0	0	0
1	4	0	#NULL!	2	30.1164	1	1	1	1	1	2	#NULL!	0	0	#NULL!	0	0	0	0	0	0	0	0	0	0	0	0	0	0	0	0	0	0	0	0	#NULL!	1	1	1	0	0	0	0	0	0	0	0	0	0
2	1	1	#NULL!	1	46.872	2	1	1	1	1	1	#NULL!	1	1	#NULL!	0	0	0	0	0	0	0	0	0	0	0	0	0	0	0	0	0	0	0	0	#NULL!	7	2	1	0	0	1	1	0	0	0	0	0	0
2	2	1	#NULL!	2	37.5031	1	1	1	1	1	1	#NULL!	1	1	#NULL!	0	0	0	0	0	0	0	0	0	0	0	0	0	0	0	0	0	0	0	0	#NULL!	4	2	1	0	0	1	0	1	0	0	0	0	0
2	2	1	#NULL!	2	77.2731	4	2	2	2	0	#NULL!	#NULL!	0	0	#NULL!	0	1	0	0	0	1	1	0	0	0	0	0	0	1	0	1	1	0	0	1	#NULL!	10	2	1	0	0	1	1	0	0	0	0	0	0
2	1	1	#NULL!	1	39.948	2	1	1	1	1	1	#NULL!	0	0	#NULL!	0	0	0	0	0	0	0	0	0	0	0	0	0	0	0	0	0	0	0	0	#NULL!	5	2	1	0	0	0	0	1	1	1	0	1	0
2	1	1	#NULL!	1	52.1506	2	1	1	1	0	#NULL!	#NULL!	0	0	#NULL!	0	1	0	0	0	1	1	0	0	0	0	0	0	0	0	0	0	0	0	0	#NULL!	2	1	0	0	0	0	0	0	1	0	0	1	0
1	1	1	#NULL!	2	38.6448	2	1	1	1	1	1	#NULL!	0	0	#NULL!	0	0	0	0	0	0	0	0	0	0	0	0	0	0	0	0	0	0	0	0	#NULL!	5	2	1	0	0	1	0	1	0	0	0	1	0
2	2	1	#NULL!	2	36.7337	1	1	1	1	1	1	#NULL!	0	0	#NULL!	0	0	0	0	0	0	0	0	0	0	0	0	0	0	0	0	0	0	0	0	#NULL!	7	2	1	0	0	1	1	0	1	0	0	0	0
1	1	1	#NULL!	2	44.4134	2	1	1	1	1	1	#NULL!	2	1	#NULL!	0	0	0	0	0	0	0	0	0	0	0	0	0	0	0	0	0	0	0	0	#NULL!	10	2	0	0	1	1	0	0	0	0	0	0	0
1	1	1	#NULL!	1	84.2081	4	2	2	2	0	#NULL!	#NULL!	0	0	#NULL!	0	1	0	0	1	1	1	0	0	1	0	0	0	0	1	0	0	0	0	0	#NULL!	3	1	0	0	1	0	0	1	0	0	0	0	0
2	1	1	#NULL!	2	56.2574	2	1	1	1	0	#NULL!	#NULL!	1	1	#NULL!	0	1	0	0	0	1	1	0	0	0	0	0	0	0	0	0	0	0	0	0	#NULL!	3	1	1	0	1	1	0	0	0	0	0	1	0
2	1	1	#NULL!	1	73.0459	4	2	2	2	0	#NULL!	#NULL!	0	0	#NULL!	0	1	0	0	0	1	1	0	1	1	0	0	1	1	0	0	0	0	0	0	#NULL!	1	1	1	0	0	1	0	0	0	0	0	0	0
2	2	1	#NULL!	2	43.666	2	1	1	1	1	1	#NULL!	0	0	#NULL!	0	0	0	0	0	0	0	0	0	0	0	0	0	0	0	0	0	0	0	0	#NULL!	1	1	1	0	0	0	0	0	0	1	0	1	0
1	4	0	#NULL!	2	80.8953	4	2	2	2	0	#NULL!	#NULL!	#NULL!	#NULL!	#NULL!	0	1	0	0	0	1	1	1	0	0	0	0	0	0	1	1	0	1	0	0	#NULL!	1	1	0	0	0	1	1	1	0	1	0	1	0
1	2	1	#NULL!	1	52.6133	2	1	1	1	1	1	#NULL!	0	0	#NULL!	0	1	0	0	0	1	1	0	0	0	0	0	0	1	0	0	0	0	0	0	#NULL!	10	2	1	0	0	1	0	0	0	1	0	1	0
2	2	1	#NULL!	2	40.1123	2	1	1	1	1	1	#NULL!	1	1	#NULL!	0	0	0	0	0	0	0	0	0	0	0	0	0	0	0	0	0	0	0	0	#NULL!	2	1	1	0	0	0	0	0	1	1	0	1	0
1	4	0	#NULL!	2	69.5003	3	2	2	2	1	1	#NULL!	0	0	#NULL!	1	1	1	0	0	1	1	1	0	0	0	0	0	0	0	0	0	0	0	0	#NULL!	7	2	1	0	0	0	0	1	0	0	0	0	0
2	2	1	#NULL!	2	26.5489	1	1	1	1	1	1	#NULL!	1	1	#NULL!	0	0	0	0	0	0	0	0	0	0	0	0	0	0	0	0	0	0	0	0	#NULL!	1	1	1	1	0	1	0	0	0	0	0	0	0
1	4	0	#NULL!	2	36.3422	1	1	1	1	1	1	#NULL!	1	1	#NULL!	0	0	0	0	0	0	0	0	0	0	0	0	0	0	0	0	0	0	0	0	#NULL!	3	1	0	0	0	0	0	1	0	1	0	0	0
1	1	1	#NULL!	2	61.1389	3	2	2	1	#NULL!	#NULL!	#NULL!	0	0	#NULL!	0	1	0	0	0	0	0	0	0	0	0	0	0	1	0	0	0	0	0	0	#NULL!	10	2	0	0	1	1	1	1	0	1	1	1	0
2	1	1	#NULL!	2	51.8056	2	1	1	1	1	1	#NULL!	0	0	#NULL!	1	1	0	0	0	1	1	1	0	0	0	1	0	0	1	0	0	0	0	0	#NULL!	7	2	0	0	1	1	0	0	0	0	0	0	0
1	2	1	#NULL!	1	75.217	4	2	2	2	0	#NULL!	#NULL!	0	0	#NULL!	0	1	0	0	0	1	1	1	0	1	0	0	0	1	0	1	1	0	0	0	#NULL!	5	2	1	0	1	1	0	0	0	0	0	0	0
1	4	0	#NULL!	1	29.7988	1	1	1	1	1	2	#NULL!	0	0	#NULL!	0	0	0	0	0	0	0	0	0	0	0	0	0	0	0	0	0	0	0	0	#NULL!	2	1	0	0	0	1	0	1	0	0	0	1	0
2	2	1	#NULL!	2	22.924	1	1	1	1	1	1	#NULL!	1	1	#NULL!	0	0	0	0	0	0	0	0	0	0	0	0	0	0	0	0	0	0	0	0	#NULL!	4	2	1	0	0	1	0	0	0	0	0	0	0
1	4	0	#NULL!	2	27.6057	1	1	1	1	1	2	#NULL!	0	0	#NULL!	0	0	0	0	0	0	0	0	0	0	0	0	0	0	0	0	0	0	0	0	#NULL!	2	1	1	0	0	1	0	0	0	0	0	0	0
1	2	1	#NULL!	2	65.6482	3	2	2	2	#NULL!	#NULL!	#NULL!	1	1	#NULL!	0	1	0	0	0	1	1	0	1	1	1	1	0	0	1	0	0	0	0	0	#NULL!	3	1	1	1	0	0	0	1	0	0	0	0	0
1	1	1	#NULL!	1	45.963	2	1	1	1	1	2	#NULL!	0	0	#NULL!	0	0	0	0	0	0	0	0	0	0	0	0	0	0	0	0	0	0	0	0	#NULL!	3	1	1	0	0	1	0	0	1	1	0	0	0
2	2	1	#NULL!	2	25.8179	1	1	1	1	1	1	#NULL!	0	0	#NULL!	0	0	0	0	0	0	0	0	0	0	0	0	0	0	0	0	0	0	0	0	#NULL!	2	1	1	0	0	0	0	0	0	0	0	1	0
1	1	1	#NULL!	2	64.449	3	2	2	1	0	#NULL!	#NULL!	1	1	#NULL!	0	1	0	0	0	1	1	1	0	0	1	1	1	1	1	0	0	0	0	0	#NULL!	2	1	0	0	1	1	1	0	0	0	0	0	0
2	2	1	#NULL!	1	57.6427	3	2	1	1	1	1	#NULL!	0	0	#NULL!	0	0	0	0	0	0	0	0	0	0	0	0	0	0	0	0	0	0	0	0	#NULL!	1	1	0	0	0	0	0	0	0	1	0	1	0
1	1	1	#NULL!	2	82.4832	4	2	2	2	0	#NULL!	#NULL!	0	0	#NULL!	0	1	0	1	0	1	1	0	1	0	0	0	0	0	0	1	0	1	0	0	#NULL!	7	2	0	0	0	0	0	1	0	0	0	0	0
2	1	1	#NULL!	1	60.2026	3	2	2	1	0	#NULL!	#NULL!	0	0	#NULL!	0	1	0	0	0	1	1	0	0	0	0	0	0	1	0	0	0	0	0	0	#NULL!	2	1	1	1	1	1	0	0	0	0	0	1	0
2	2	1	#NULL!	2	72.9637	4	2	2	2	0	#NULL!	#NULL!	0	0	#NULL!	0	1	0	0	0	1	1	0	0	0	0	0	0	0	0	1	1	0	0	0	#NULL!	7	2	0	0	1	1	1	0	0	0	0	0	0
2	1	1	#NULL!	2	53.1745	2	1	1	1	1	1	#NULL!	0	0	#NULL!	0	1	0	0	0	1	1	0	0	0	0	0	0	0	0	0	0	0	0	0	#NULL!	10	2	1	0	0	1	1	1	0	0	0	0	0
2	1	1	#NULL!	2	38.6831	2	1	1	1	1	1	#NULL!	1	1	#NULL!	0	0	0	0	0	0	0	0	0	0	0	0	0	0	0	0	0	0	0	0	#NULL!	2	1	1	1	0	0	0	0	0	0	0	0	0
2	3	1	#NULL!	2	37.2758	1	1	1	1	1	1	#NULL!	1	1	#NULL!	0	0	0	0	0	0	0	0	0	0	0	0	0	0	0	0	0	0	0	0	#NULL!	2	1	1	0	0	0	0	0	0	1	0	1	0
1	1	1	#NULL!	1	26.3381	1	1	1	1	1	2	#NULL!	0	0	#NULL!	0	0	0	0	0	0	0	0	0	0	0	0	0	0	0	0	0	0	0	0	#NULL!	3	1	1	0	0	1	1	1	0	0	0	0	0
2	1	1	#NULL!	1	64.282	3	2	2	1	0	#NULL!	#NULL!	0	0	#NULL!	0	1	0	0	0	1	1	0	0	0	0	0	0	0	1	0	0	0	0	0	#NULL!	3	1	0	0	0	0	0	0	0	0	0	0	0
1	1	1	#NULL!	1	95.7207	4	2	2	2	0	#NULL!	#NULL!	0	0	#NULL!	0	1	0	1	0	1	1	0	0	0	1	0	0	0	0	0	0	0	0	0	#NULL!	1	1	0	0	1	0	0	0	0	0	0	0	0
2	3	1	#NULL!	2	36.4298	1	1	1	1	1	2	#NULL!	1	1	#NULL!	0	0	0	0	0	0	0	0	0	0	0	0	0	0	0	0	0	0	0	0	#NULL!	2	1	1	0	0	1	0	0	0	1	0	0	0
2	1	1	#NULL!	1	71.3402	4	2	2	2	0	#NULL!	#NULL!	0	0	#NULL!	0	1	1	0	0	1	1	0	1	0	0	0	0	0	0	0	0	0	0	0	#NULL!	1	1	1	0	0	0	0	0	0	0	0	0	0
2	1	1	#NULL!	2	32.4682	1	1	1	1	1	1	#NULL!	1	1	#NULL!	0	0	0	0	0	0	0	0	0	0	0	0	0	0	0	0	0	0	0	0	#NULL!	1	1	1	0	1	0	0	1	1	1	0	1	0
2	1	1	#NULL!	2	88.9227	4	2	2	2	0	#NULL!	#NULL!	1	1	#NULL!	0	1	0	0	1	1	1	0	0	0	0	0	0	0	0	1	0	1	0	0	#NULL!	7	2	1	0	1	1	0	0	0	0	0	0	0
1	1	1	#NULL!	1	37.8508	1	1	1	1	1	1	#NULL!	0	0	#NULL!	0	0	0	0	0	0	0	0	0	0	0	0	0	0	0	0	0	0	0	0	#NULL!	3	1	1	0	0	1	0	0	0	1	0	1	0
1	1	1	#NULL!	2	70.9158	3	2	2	2	0	#NULL!	#NULL!	0	0	#NULL!	0	1	0	0	0	1	1	0	0	0	0	0	0	1	1	0	0	0	0	0	#NULL!	3	1	1	0	0	1	0	1	0	1	1	1	0
1	2	1	#NULL!	2	84.3121	4	2	2	2	0	#NULL!	#NULL!	2	1	#NULL!	0	1	0	0	0	1	1	1	0	1	0	0	1	1	1	0	0	0	0	0	#NULL!	2	1	1	0	0	1	1	1	1	0	0	0	0
2	2	1	#NULL!	2	88.1123	4	2	2	2	0	#NULL!	#NULL!	1	1	#NULL!	0	1	0	0	0	1	1	0	0	0	0	0	0	0	0	0	0	0	0	0	#NULL!	1	1	1	0	0	0	0	0	0	0	0	0	0
1	1	1	#NULL!	2	62.2697	3	2	2	1	0	#NULL!	#NULL!	0	0	#NULL!	0	1	0	0	0	0	0	0	0	0	0	0	0	0	0	1	0	0	1	0	#NULL!	4	2	1	0	1	1	0	1	0	1	0	1	0
2	2	1	#NULL!	2	49.2512	2	1	1	1	1	1	#NULL!	0	0	#NULL!	0	1	0	0	0	1	1	0	0	0	0	0	0	0	1	1	0	0	1	0	#NULL!	1	1	0	0	0	1	0	0	0	0	0	1	0
1	4	0	#NULL!	2	65.8946	3	2	2	2	0	#NULL!	#NULL!	#NULL!	#NULL!	#NULL!	0	1	0	0	0	1	1	1	0	0	0	1	0	1	0	0	0	0	0	0	#NULL!	3	1	0	0	1	0	0	0	0	1	1	0	0
1	1	1	#NULL!	2	58.0205	3	2	1	1	1	1	#NULL!	#NULL!	#NULL!	#NULL!	0	1	0	0	0	1	1	0	0	0	0	0	0	0	0	0	0	0	0	0	#NULL!	10	2	1	1	1	1	1	0	0	0	0	0	0
1	4	0	#NULL!	2	87.9699	4	2	2	2	0	#NULL!	#NULL!	0	0	#NULL!	0	1	0	1	0	1	1	1	1	1	0	0	0	0	0	1	1	1	0	0	#NULL!	2	1	1	0	0	0	0	1	1	0	0	0	0
1	3	1	#NULL!	1	80.3203	4	2	2	2	0	#NULL!	#NULL!	0	0	#NULL!	0	1	0	0	0	1	1	1	0	1	0	0	0	1	1	1	1	1	0	1	#NULL!	1	1	1	0	0	1	0	0	0	0	0	0	0
1	1	1	#NULL!	2	65.7878	3	2	2	2	1	1	#NULL!	2	1	#NULL!	0	1	0	1	0	0	0	0	0	0	0	0	0	1	0	0	0	0	0	0	#NULL!	7	2	1	0	1	1	0	0	0	0	0	0	0
1	1	1	#NULL!	1	34.9788	1	1	1	1	0	#NULL!	#NULL!	0	0	#NULL!	0	1	0	0	1	0	0	0	0	0	0	0	0	0	0	0	0	0	0	0	#NULL!	1	1	0	0	1	0	0	0	0	0	0	0	0
1	1	1	#NULL!	2	65.5003	3	2	2	2	0	#NULL!	#NULL!	2	1	#NULL!	0	1	0	0	0	1	1	0	0	0	0	0	0	0	0	1	1	0	0	0	#NULL!	10	2	0	0	1	0	0	0	0	0	0	0	0
1	1	1	#NULL!	1	79.8987	4	2	2	2	0	#NULL!	#NULL!	0	0	#NULL!	0	1	1	0	0	0	0	0	0	0	0	0	0	0	1	0	0	0	0	0	#NULL!	1	1	1	0	0	1	0	0	0	0	0	0	0
1	1	1	#NULL!	1	76.7118	4	2	2	2	0	#NULL!	#NULL!	0	0	#NULL!	0	1	0	0	1	1	1	1	0	1	0	0	0	1	1	0	0	0	0	0	#NULL!	1	1	0	0	1	0	0	0	0	0	0	0	0
1	1	1	#NULL!	2	45.755	2	1	1	1	1	1	#NULL!	1	1	#NULL!	0	0	0	0	0	0	0	0	0	0	0	0	0	0	0	0	0	0	0	0	#NULL!	4	2	1	0	0	1	0	0	1	1	0	1	0
1	3	1	#NULL!	1	93.9028	4	2	2	2	0	#NULL!	#NULL!	0	0	#NULL!	0	1	0	0	0	1	1	0	0	0	0	0	0	0	0	1	1	0	0	0	#NULL!	3	1	1	0	0	1	0	0	0	0	0	0	0
1	1	1	#NULL!	1	72.8925	4	2	2	2	0	#NULL!	#NULL!	0	0	#NULL!	0	0	0	0	0	0	0	0	0	0	0	0	0	0	0	0	0	0	0	0	#NULL!	10	2	1	1	1	1	0	0	0	0	0	0	0
1	4	0	#NULL!	1	85.0431	4	2	2	2	0	#NULL!	#NULL!	0	0	#NULL!	0	1	0	0	0	1	1	0	1	1	0	0	0	0	0	1	1	0	0	0	#NULL!	1	1	0	0	0	0	0	0	0	0	0	0	0
1	#NULL!	#NULL!	#NULL!	2	60.3751	3	2	2	1	1	1	#NULL!	0	0	#NULL!	0	1	1	0	0	0	0	0	0	0	0	0	0	0	0	0	0	0	0	0	#NULL!	3	1	0	0	1	0	0	1	0	0	0	0	0
1	1	1	#NULL!	1	71.6386	4	2	2	2	0	#NULL!	#NULL!	0	0	#NULL!	0	1	0	0	0	1	1	0	0	0	0	0	0	0	0	0	0	0	0	0	#NULL!	3	1	1	1	1	0	0	0	0	0	0	0	0
1	1	1	#NULL!	2	70.7543	3	2	2	2	1	1	#NULL!	2	1	#NULL!	0	1	0	0	0	1	1	0	0	0	0	0	0	0	0	0	0	0	0	0	#NULL!	4	2	0	0	1	1	1	0	0	0	0	0	0
1	#NULL!	#NULL!	#NULL!	2	44.6762	2	1	1	1	1	1	#NULL!	0	0	#NULL!	1	1	1	0	0	0	0	0	0	0	0	0	0	0	0	0	0	0	0	0	#NULL!	3	1	1	0	0	1	0	1	0	0	0	1	0
1	2	1	#NULL!	2	59.2772	3	2	1	1	#NULL!	#NULL!	#NULL!	1	1	#NULL!	0	1	0	0	0	1	1	1	0	0	0	1	1	1	0	0	0	0	0	0	#NULL!	7	2	1	0	1	0	0	0	0	0	0	0	0
1	1	1	#NULL!	1	76.4244	4	2	2	2	0	#NULL!	#NULL!	0	0	#NULL!	1	1	0	0	0	1	1	0	0	0	0	0	0	0	1	0	0	0	0	0	#NULL!	1	1	1	0	0	1	1	0	0	0	0	0	0
1	#NULL!	#NULL!	#NULL!	1	58.8912	3	2	1	1	#NULL!	#NULL!	#NULL!	0	0	#NULL!	1	1	1	0	0	1	1	0	0	0	0	0	0	0	0	0	0	0	0	0	#NULL!	1	1	0	0	0	1	1	1	0	0	0	0	0
1	1	1	#NULL!	1	58.9076	3	2	1	1	0	#NULL!	#NULL!	0	0	#NULL!	0	1	0	0	0	0	0	0	0	0	0	0	0	1	0	0	0	0	0	0	#NULL!	3	1	0	0	1	0	0	0	0	0	1	0	0
2	1	1	#NULL!	1	55.8768	2	1	1	1	0	#NULL!	#NULL!	1	1	#NULL!	0	1	0	0	0	1	1	0	0	0	0	0	0	1	0	0	0	0	0	0	#NULL!	3	1	0	0	0	1	1	0	0	1	0	1	0
1	1	1	#NULL!	1	67.4798	3	2	2	2	0	#NULL!	#NULL!	0	0	#NULL!	0	1	0	0	0	1	1	0	0	0	0	0	0	1	0	0	0	0	0	0	#NULL!	10	2	1	0	1	1	1	1	0	0	1	0	0
1	1	1	#NULL!	2	68.835	3	2	2	2	0	#NULL!	#NULL!	0	0	#NULL!	0	1	0	0	0	1	1	0	0	0	0	0	1	0	0	1	1	0	0	0	#NULL!	10	2	0	0	0	0	0	1	0	1	0	1	0
1	1	1	#NULL!	1	74.976	4	2	2	2	0	#NULL!	#NULL!	0	0	#NULL!	0	1	0	0	0	1	1	0	0	0	0	0	1	1	0	0	0	0	0	0	#NULL!	4	2	1	0	0	0	0	0	0	0	0	1	0
1	1	1	#NULL!	1	81.4565	4	2	2	2	0	#NULL!	#NULL!	0	0	#NULL!	0	1	0	0	0	1	1	0	0	0	1	0	1	0	1	1	1	0	0	0	#NULL!	10	2	1	0	1	1	0	1	0	0	1	1	0
1	1	1	#NULL!	2	60.4052	3	2	2	1	0	#NULL!	#NULL!	0	0	#NULL!	0	0	0	0	0	0	0	0	0	0	0	0	0	0	0	0	0	0	0	0	#NULL!	8	2	0	0	1	1	0	1	0	0	0	0	0
[truncated: 129 more columns]
